# Supplementary material for: Global Investigation of Cytochrome P450 Genes in the Chicken Genome
Source: Genes (Basel). 2019 Aug 14;10(8):617. doi: 10.3390/genes10080617 (PMC6723978; doi:10.3390/genes10080617)
Supplement: Supplementary file 1 [file genes-10-00617-s001.zip]

Archive with 3 entries (3 files):
- Table S3.xlsx
- Table S1.docx
- Table S2.xlsx
