# Supplementary material for: Global Investigation of Cytochrome P450 Genes in the Chicken Genome
Source: Genes (Basel). 2019 Aug 14;10(8):617. doi: 10.3390/genes10080617 (PMC6723978; doi:10.3390/genes10080617)
Supplement: Supplementary file 1 [file genes-10-00617-s001.zip › Table S3.xlsx]

## Sheet: Sheet1
NAME	E1(FPKM)	E2(FPKM)	E3(FPKM)	E4(FPKM)	E5(FPKM)	E6(FPKM)	E7(FPKM)	E8(FPKM)
CYP51A1	18.2397	15.837	9.86828	10.0235	12.7025	11.1154	12.6629	10.3515
CYP20A1	16.9118	11.3039	9.94216	9.42251	8.64389	7.0404	8.07216	5.62721
CYP2AC1	0.963815	19.9139	1.92771	0.492434	1.42788	10.8439	21.851	11.3968
CYP2J23	4.97912	14.7964	6.08119	5.98384	7.15459	9.43508	9.5507	9.18753
CYP27C1L	2.26876	2.42081	5.64388	8.31079	8.98916	11.7055	7.84666	6.41933
CYP39A1	4.93355	4.69555	6.88939	7.67045	6.66588	6.21802	5.18774	5.97563
CYP7B1	4.03211	3.27495	6.65469	5.227	6.10971	5.486	8.6056	8.11436
CYP1B1	0.702198	0.519487	3.14597	5.27974	7.9239	9.78404	9.91782	9.25191
CYP4A22	3.08144	7.06299	4.08489	3.8026	4.78686	4.94467	6.30808	5.21097
CYP27C1	1.12053	1.47978	5.39952	7.42336	7.42154	6.03618	6.47045	3.69984
CYP2D6	1.77461	3.05615	2.48406	2.47728	3.54562	5.65125	7.13619	9.07022
CYP26B1	4.24554	0.934553	4.14842	3.99285	5.70948	6.43638	4.77649	4.67053
CYP2B4L	2.77694	19.3737	4.61065	0.277644	0.0421727	0.595678	1.3891	1.71625
CYP46A1	1.81049	4.28231	2.88417	3.29093	3.73758	4.13281	5.06203	5.05143
CYP2C45	1.04173	23.5097	2.70179	0.239124	0	0	0.002209	0.0191453
CYP2W1	4.06825	9.67018	5.33274	2.75715	1.52402	1.47624	1.15101	1.1961
CYP26A1	4.34941	6.18647	3.40144	3.87048	2.58417	1.69016	1.61727	1.63736
CYP21A1	2.74242	3.02331	4.09776	3.47275	4.19435	2.62632	2.31169	2.63185
CYP2C23a	3.06628	9.68514	2.22627	1.14298	1.00699	1.25773	2.81899	2.37837
CYP27A1	2.14041	2.85652	2.31538	1.69765	2.45993	2.96357	3.96761	4.40826
CYP4F11	2.65367	8.2066	1.81389	0.816221	0.77033	1.71789	2.68228	2.12647
CYP2W2	1.80365	3.41665	1.60244	2.16003	2.09154	2.88138	3.01064	3.58009
CYP3A5	0.81027	9.35201	6.18079	1.91825	0.0351787	0.087845	0.113488	0.340502
CYP2U1	1.26305	1.02901	1.49045	2.32602	2.25013	3.05836	3.1454	3.49748
CYP24A1	0.294367	11.4664	1.35454	0.752983	0.656255	0.336786	0.938276	0.554229
CYP3A4	3.43105	5.75241	0.768967	0.474468	0.971538	1.0664	1.16898	1.5776
CYP2R1	0.991594	0.543821	1.40065	1.85605	2.1319	2.5476	2.10549	2.4361
CYP4V2	0.0474533	2.48081	1.20827	0.663018	0.781849	1.11785	1.96921	3.84361
CYP1A2	1.33098	2.25568	0.275079	0.0678143	0.323454	1.93088	2.45452	2.68323
CYP4B7	0.133249	6.16516	0.220354	0.0144677	0.032877	0.906259	1.53004	1.2225
CYP2AB4	2.81466	4.59762	0.133635	0.0760037	0.0373417	0.052925	0.0719837	0.0362823
CYP8B1	0.0984417	0.217977	0.129862	0.159714	0.232679	0.558791	1.76938	3.60747
CYP17A1	2.36785	0.730596	0.579592	0.226122	0.220366	0.398013	1.11055	0.681902
CYP2AC2	0.063257	0.362532	0.0358743	0.0254457	0.14019	0.679165	1.56493	2.04529
CYP1A1	0.166361	0.214777	0.044349	0.0515587	0.175425	0.67537	1.06588	1.33753
CYP26C1	0.0674673	0.382702	0.899409	0.705975	0.469248	0.07332	0.118127	0.0926403
CYP11A1	0.0363453	0.037468	0.0566617	0.125779	0.210829	0.348524	0.773157	0.956366
CYP2J2	0.0202187	0.00584733	0.0622017	0.0969627	0.405144	0.370409	0.442059	0.378657
CYP2AB2	0.0564953	0.0738113	0.110542	0.251131	0.101822	0.116592	0.181136	0.156202
CYP19A1	0	0	0	0.0195933	0	0.0235723	0.574014	0.312341
CYP7A1	0	0.00619967	0	0.0306433	0.152299	0.230087	0.246226	0.192741
CYP1C1	0.008957	0.0386293	0.0393957	0.036421	0.063684	0.0873437	0.095298	0.229817
CYP2A13	0.0449023	0.142785	0.101716	0.036701	0.00344533	0.007926	0.0149657	0.0280813
CYP2AB5	0.0283743	0.107332	0.03436	0.009885	0.00971833	0.0105587	0.010334	0.016229
CYP2AB1	0	0.0293827	0	0.00597467	0.006032	0	0	0.025468
