# Supplementary material for: Global Investigation of Cytochrome P450 Genes in the Chicken Genome
Source: Genes (Basel). 2019 Aug 14;10(8):617. doi: 10.3390/genes10080617 (PMC6723978; doi:10.3390/genes10080617)
Supplement: Supplementary file 1 [file genes-10-00617-s001.zip › Table S2.xlsx]

## Sheet: Sheet1
Gene stable ID	Transcript stable ID	Transcript length	Genename	Protein stable ID	Gene description	Chromosome/scaffold name	Gene start (bp)	Gene end (bp)
ENSGALG00000001320	ENSGALT00000002018	1834	CYP1A2	ENSGALP00000002016		10	2370952	2373767
ENSGALG00000001325	ENSGALT00000084220	2073	CYP1A1	ENSGALP00000064264		10	2375742	2379385
ENSGALG00000002470	ENSGALT00000003899	1380	CYP27A1	ENSGALP00000003890	cytochrome P450 family 27 subfamily A member 1 [Source:HGNC Symbol;Acc:HGNC:2605]	7	22543083	22545995
ENSGALG00000004436	ENSGALT00000007060	2656	CYP3A4	ENSGALP00000007048		14	3893187	3904532
ENSGALG00000004449	ENSGALT00000007080	1637	CYP3A5	ENSGALP00000007068		14	3928052	3937393
ENSGALG00000005795	ENSGALT00000040063	2839	CYP2C23a	ENSGALP00000039271		6	17575972	17595441
ENSGALG00000006050	ENSGALT00000009745	1941	CYP2R1	ENSGALP00000009731	cytochrome P450 family 2 subfamily R member 1 [Source:HGNC Symbol;Acc:HGNC:20580]	5	10523091	10531593
ENSGALG00000008105	ENSGALT00000013160	2324	CYP2AB4	ENSGALP00000013145		9	15707712	15717444
ENSGALG00000008121	ENSGALT00000033172	1689	CYP17A1	ENSGALP00000032532	steroid 17-alpha-hydroxylase/17,20 lyase precursor [Source:RefSeq peptide;Acc:NP_001001901]	6	23388033	23390555
ENSGALG00000008178	ENSGALT00000013305	1467	CYP2AB2	ENSGALP00000013290		9	15729730	15735004
ENSGALG00000008283	ENSGALT00000013480	1359	CYP2AB1	ENSGALP00000013465		9	15737984	15742734
ENSGALG00000008730	ENSGALT00000014207	2078	CYP20A1	ENSGALP00000014191	cytochrome P450 family 20 subfamily A member 1 [Source:HGNC Symbol;Acc:HGNC:20576]	7	13721207	13734266
ENSGALG00000009365	ENSGALT00000015253	2526	CYP51A1	ENSGALP00000015237	cytochrome P450 family 51 subfamily A member 1 [Source:HGNC Symbol;Acc:HGNC:2649]	2	22521894	22535678
ENSGALG00000010469	ENSGALT00000017045	2111	CYP4B7	ENSGALP00000017026		8	21954420	21961495
ENSGALG00000011162	ENSGALT00000018196	2872	CYP46A1	ENSGALP00000018174	cytochrome P450 family 46 subfamily A member 1 [Source:HGNC Symbol;Acc:HGNC:2641]	5	48244148	48259476
ENSGALG00000011394	ENSGALT00000062468	3013	CYP2J23	ENSGALP00000052465		8	26763424	26794681
ENSGALG00000011413	ENSGALT00000018621	1758	CYP2J2	ENSGALP00000018598		8	26796821	26810573
ENSGALG00000011532	ENSGALT00000083093	1611	CYP27C1	ENSGALP00000046034		7	23778486	23795514
ENSGALG00000011894	ENSGALT00000019412	2810	CYP2D6	ENSGALP00000019386		1	49442475	49451655
ENSGALG00000013294	ENSGALT00000039005	1672	CYP19A1	ENSGALP00000038215	aromatase [Source:RefSeq peptide;Acc:NP_001001761]	10	9208018	9221830
ENSGALG00000013535	ENSGALT00000022040	2401	CYP4V2	ENSGALP00000022001	cytochrome P450 family 4 subfamily V member 2 [Source:HGNC Symbol;Acc:HGNC:23198]	4	61746761	61759707
ENSGALG00000016102	ENSGALT00000025943	963	CYP26B1	ENSGALP00000025896		4	90736410	90740599
ENSGALG00000016690	ENSGALT00000026937	2160	CYP2AC1	ENSGALP00000026886		3	109249183	109255105
ENSGALG00000016710	ENSGALT00000070204	2015	CYP39A1	ENSGALP00000051885	cytochrome P450 family 39 subfamily A member 1 [Source:HGNC Symbol;Acc:HGNC:17449]	3	110271102	110291935
ENSGALG00000020688	ENSGALT00000017050	1985	CYP4A22	ENSGALP00000017031		8	21941123	21949791
ENSGALG00000021238	ENSGALT00000006237	2196	CYP2W1	ENSGALP00000006227		14	2253325	2260409
ENSGALG00000023925	ENSGALT00000063525	1756	CYP2C45	ENSGALP00000053419		6	16567737	16581736
ENSGALG00000025822	ENSGALT00000047969	1632	CYP1B1	ENSGALP00000048510	cytochrome P450 family 1 subfamily B member 1 [Source:HGNC Symbol;Acc:HGNC:2597]	3	32004825	32007728
ENSGALG00000027908	ENSGALT00000044058	1524	CYP2U1	ENSGALP00000041133	cytochrome P450 family 2 subfamily U member 1 [Source:HGNC Symbol;Acc:HGNC:20582]	4	38240517	38250340
ENSGALG00000029435	ENSGALT00000067965	1722	CYP7B1	ENSGALP00000045505	cytochrome P450 family 7 subfamily B member 1 [Source:HGNC Symbol;Acc:HGNC:2652]	2	114794326	114922700
ENSGALG00000033511	ENSGALT00000070036	1673	CYP8B1	ENSGALP00000044418	cytochrome P450 family 8 subfamily B member 1 [Source:HGNC Symbol;Acc:HGNC:2653]	2	2104464	2106136
ENSGALG00000033695	ENSGALT00000051486	1923	CYP26A1	ENSGALP00000045482	cytochrome P450 family 26 subfamily A member 1 [Source:HGNC Symbol;Acc:HGNC:2603]	6	20555766	20558838
ENSGALG00000034982	ENSGALT00000061839	1757	CYP11A1	ENSGALP00000050999	cytochrome P450 family 11 subfamily A member 1 [Source:HGNC Symbol;Acc:HGNC:2590]	10	2491141	2495357
ENSGALG00000038123	ENSGALT00000080722	1611	CYP27C1L	ENSGALP00000049765		AADN04001947.1	2993	19939
ENSGALG00000038694	ENSGALT00000069538	4819	CYP2B4L	ENSGALP00000046106		AADN04004570.1	1172	10525
ENSGALG00000039257	ENSGALT00000077159	1633	CYP4F11	ENSGALP00000047889		KQ759549.1	31896	39419
ENSGALG00000039742	ENSGALT00000064808	1434	CYP21A1	ENSGALP00000044393	steroid 21-hydroxylase precursor [Source:RefSeq peptide;Acc:NP_001092828]	16	52234	56078
ENSGALG00000040754	ENSGALT00000068465	1737	CYP1C1	ENSGALP00000055162		5	918081	919817
ENSGALG00000041222	ENSGALT00000080854	1829	CYP7A1	ENSGALP00000054104	cytochrome P450 family 7 subfamily A member 1 [Source:HGNC Symbol;Acc:HGNC:2651]	2	112384150	112391681
ENSGALG00000042279	ENSGALT00000075763	2748	CYP24A1	ENSGALP00000043744	cytochrome P450 family 24 subfamily A member 1 [Source:HGNC Symbol;Acc:HGNC:2602]	20	12557653	12565016
ENSGALG00000043213	ENSGALT00000074690	1755	CYP26C1	ENSGALP00000057965	cytochrome P450 family 26 subfamily C member 1 [Source:HGNC Symbol;Acc:HGNC:20577]	6	20561818	20567803
ENSGALG00000044199	ENSGALT00000085850	1673	CYP2A13	ENSGALP00000062587		14	2243623	2249683
ENSGALG00000045037	ENSGALT00000090340	1479	CYP2W2	ENSGALP00000059573		14	2263231	2268407
ENSGALG00000045255	ENSGALT00000088419	4003	CYP2AB5	ENSGALP00000059861		9	15688012	15698720
ENSGALG00000046639	ENSGALT00000083539	2899	CYP2AC2	ENSGALP00000063193		3	109257270	109266201
